# Supplementary material for: Potential Synergies between Nature-Based Tourism and Sustainable Use of Marine Resources: Insights from Dive Tourism in Territorial User Rights for Fisheries in Chile
Source: PLoS One. 2016 Mar 29;11(3):e0148862. doi: 10.1371/journal.pone.0148862 (PMC4811548; doi:10.1371/journal.pone.0148862)
Supplement: S1 Dataset — (XLSX) [file pone.0148862.s001.xlsx]

## Sheet: Sheet1
Index	Age	City of residence	Gender	Occupation	Education	Experience	Motivation	Type of diving	Relevance 1	Relevance 2	Relevance 3	Relevance 4	Relevance 5	Member	Dive frequency per annum	Depth	Season	Species extinct	Name of extint species	Environmental Organisation	Name of environmental organisation	Inform species	Species fish like1	species fish like 2	species fish like 3	change in fish abundance	species invert like 1	species invert like 2	species invert like 3	invert change in abundance	Reason 1	Reason 2	Reason 3	Reason 4	Reason 5		Marine reserves important	Know marine reserve	Name of Marine reserve	function marine reserve	information marine reserve	P28	P29	P30	P31		P32
indice	edad	D_ciud_res	D_sexo	D_ocupacion	D_educ	D_eperiencia	D_motivacion	tipo_buceo	relevancia_1	relevancia_2	relevancia_3	relevancia_4	relevancia_5	miembro	TC_frec	profundidad	periodo_buceo	sp_extincion	se_extincion_det	grupo_ecolo	grupo_ecol_det	info_sp	sp_gusta_ver_1	sp_gusta_ver_2	sp_gusta_ver_3	cambio_abunda_sp	sp_pref_ver_1	sp_pref_ver_2	sp_pref_ver_3	cambio_abunda_invert	fact_dism_abund_1	fact_dism_abund_2	fact_dism_abund_3	fact_dism_abund_4	fact_dism_abund_5		reservas_marinas	conoce_res_marina	reser_marina_cual	funcion_res_marin	infor_reser	P28	P29	P30	P31		P32
1	34	1	2	5	4	4	1	2	1	1	2	2	3	1	5	2	1	1	bALLENAS	2		1	1	4	5	5	1	8	9	3		1	1	1			1	1	EL SECTOR DE PUNTA CHORO	1	5	1	1	3	4		4	2	3
2	27	1	1	2	2	2	1	2	1	2		3		1	2	2	3	1	ballena	1	patagonia sin represas	3	2	22		4	2	9	2	4	1	1					1	1	parque tantauco en chiloe	2	5	1	2	4	4		5	1	4
3	30	1	2	2	4	2	1	2	1	2		3		2	2	2	3	1	Ballena Azul	2		3	2	22	21	4	3	9	2	4	1	1	1	1			1	1	Isla Dama	1	5	2	2	1	4		4	1	5
7	49	1	2	2	4	5	1	2	1	2		3		2	2	2	3	1	ballenas	2		1	6	4	7	5	0	13	10	5		1					1	1	francisco coloane	1	5	1	1	4	2		5	4	4
8	36	1	2	1	4	4	1	2	1	1	2	3	1	2	1	2	5	1	Tortugas marinas, Ballena azul (ballenas en genaral)	1	Codeff	1	6	4	12	4	4	10	9	4	1	1		1			1	1	Francisco Coloane	1	4	2	1	4	1	Ven buzos deportivos como amenaza ya que creen que van a marisquear aunque sólo se tomen fotos o miren. Tienes mariscos apozados	4	1	4
9	41	1	2	2	4	4	1	2	2	1	2	1	2	2	2	2	1	1	Ballena azul	2		1	6	7	35	2	6	10	13	2	1		1	1			1	1	Isla de Pascua	1	5	1	2	3	3	Los Molles, pero una vez que los pescadores se aseguraron de nuestra condicion deportiva, no hubo problema	3	2	4
10	45	2	2	2	5	3	1	2	1	1	2	2	1	1	2	2	1	1	Merluza	2		1	7	2	21	4	7	13		4	1			1			2	1	Sector laguna verde (areas de manejos)	1	4	2	1	3	2		5	4	4
13	42	1	1	5	5	4	1	2	2	1	3	2	1	2	4	3	1	1	viejas, palometas	1	peta	1	5	2	6	5	4	2	13	5	1	1	1	1			1	2		2	5	3	1	5	4		5	1	0
15	28	1	1	2	4	3	1	2	3	1		2		2	4	3	1	1	Chungungo, ballena azul	2		1	4	2	3	3	4	2	9	3		1					1	1	Isla Damas	1	4	1	1	5	4		5	1	5
18	21	2	2	1	3	2	1	1	1	2		3		1	3	2	1	1	pinguino de humboldt	1	Chinchimen, chilesubmarino	1	7	6	3	3	1	10	21	3				1			1	1	Punta choro	1	4	1	1	4	4		5	4	4
23	26	1	2	1	3	2	1	1	2	1		3		2	1	1	1	2		2		2	12	7	3	4	4	9	29	4	1	1		1			1	1	Isla grande de atacama	3	4	2	1	4	2		3	1	3
24	24	1	2	1	2	2	1	2	2	1			3	2	1	1	4	1	manati	2		3	13	28	33	3	8	9	13	4	1	1		1			1	1	Punta de Lobos	1	5	1	2	1	4		5	1	3
25	25	1	1	1	3	2	1	2	1	1	3	1	2	2	2	3	3	1	chungungo	1	codeff	1	14	3	0	5	9	2	19	5	1	1	1	1			1	1	pinguino de humboldt	1	4	1	2	2	4		4	1	4
26	25	1	2	1	3	1	1	1	2	1		3		2	1	1	4	1	Chungungo	1	Codeff, UNORCH	1	6	14	3	3	7	4	10	3		1					1	1	No la conozco pero se que existe. Parque Nacional Francisco Coloane	1	4	1	2	1	4	Solo he buceado un par de veces en Chile y fue con empresas del rubro que tienen determinados los lugares.	5	3	3
27	29	5	1	2	4	4	1	2	3	2		1		2	2	2	1	1	Locos	2		1	6	7	4	5	9	2	6	3		1		1			1	1	Isla Damas	1	4	1	1	4	2		3	2	4
31	37	12	2	2	3	2	1	1	1	2	3			2	4	3	1	1	Ballenas, Lobos, chungungos, varidad de peces comerciales...	2		3	15	29		3	10	24	14	3	1						1	1	Isla Mocha	1	5	1	1	3	4		3	2	4
33	35	7	2	2	5	4	1	1	1	2		3		2	4	1	1	1	chungungo (especies de nutris de mar)	2		1	15	6	7	5	0	0	0	5				1	1	EN EL CASO DE QUINTERO LAS CONSTRUCCIONES DE LOS MUELLES, TRABAJOS SUBMARINOS ESPANTAN	1	1	ISLA PITE	1	3	1	1	2	3		5	5	4
34	27	1	2	5	3	3	1	2	2			3	1	1	5	3	1	1	Delfin naris de botella	1	aware	1	6	3	1	5	0	0	0	3	1	1	1	1			1	1	pinguino de humbolt	1	5	1	1	3	4		5	1	3
36	29	1	2	2	5	3	1	1	1	2	3			2	1	1	4	2		2		1	6	7	0	5	7	13	6	5		12					1	1	isla dama	1	5	1	2	4	4		4	3	4
38	33	15	2	2	5	2	1	2	1	1	1	2	2	1	3	2	3	1	chungungo (londra marina)	1	Agrupación cultural y ecologica para el desarrollo integral del hombre	1	3	30	15	3	1	10	0	3	1						1	1	isla cachagua	1	5	1	1	5	4	se de otros buzos que han recibido amenazas, escandalos, insultos y hasta golpes	4	1	3
40	30	1	1	2	3	3	1	1	3	3	1	1	3	2	1	1	3	1	lobo de mar	1	leviathan (centro de conservación de cetáceos) - otaria (cnocervacíon de los molles)	1	6	18	7	5	7	4	11	4		1					1	1	pinguino de humbolt	1	4	1	1	3	1		5	4	5
41	20	2	2	1	3	1	1	1	1	2		3		1	4	1	1	2		2		3	6	8	3	4	7	1	13	5		1					1	2		1	4	1	2	1	4		4	3	4
42	38	1	2	2	5	4	1	2	3	1	1	1	1	2	3	2	3	1	Ballena Franca	2		1	22	8	3	4	11	4	27	3	1	1		1			1	2		1	4	1	1	5	4		5	2	3
43	32	1	2	2	3	3	1	2	2	1	2	2	2	1	5	3	1	2		2		1	7	27	38	4	13	8	10	4	1			1			1	1	Chiloe	1	4	2	1	4	2		3	1	4
45	25	1	1	2	4	2	1	2	2	1		3		2	1	2	2	1	Chungungo	2		1	5	10	6	3	11	2	21	3					1	Poco conocimiento y respeto por la vida animal	2	1	Francisco Coloane	1	5	2	1	3	4		3	2	5
46	31	1	2	2	5	3	1	2	1	1	1	1	1	1	4	3	1	2		2		1	16	lobos marinos	21	4	4	9	6	5	1		1	1			1	2		1	4	2	2	3	2		4	1	4
48	31	8	2	1	4	4	1	2		1	2	3		2	1	2	1	1		2		1	4	6	35	5	14	20	29	5				1			1	1	Isla Grande de Caldera	1	4	1	1	5	2		3	4	4
49	23	1	1	1	3	2	1	2	1	1	2	2	2	2	1	2	2	1	tortugas marinas	2		3	31	35	19	3	9	11	6	3	1						1	1	La rinconada	1	4	2	2	3	4		4	2	3
50	25	1	1	2	3	2	1	2	1	1	3	2	1	1	1	3	2	2		2		3	7	25	3	5	9	2	6	4	1	1		1			1	1	Juan Fernandez	1	5	1	2	3	2	En algarrobo	5	1	4
51	22	2	2	1	3	1	1	1	1	2		3		1	2	1	2	2		2		3	7	2	6	5	1	4	24	4				1			1	2		2	5	1	1	1	4		3	4	3
54	41	1	2	2	4	4	1	2	1	2			1	1	4	2	3	1	BALLENAS	1	PADI PROJECT AWARE	1	7	3	6	3	2	9	11	4	1	1	1	1			1	1	PINGUINO DE HUMBOLT EN PUNTA DE CHOROS	2	4	1	2	4	2		5	1	3
55	20	2	1	1	3	1	1	1	3	1		2		1	3	1	1	1	chungundo "Lontra felina"	1	Chinchimen	1	2	7	18	3	4	25	0	3		1					1	1	caleta de montemar, Reñaca	1	4	3	2	3	4		4	3	4
56	42	1	2	2	4	4	1	2	2	1	2	3	2	1	4	4	1	1	Tiburon blanco	2		3	lobos marinos	delfin	4	3	2	3	1	3	1		1				1	2		2	5	1	2	2	4		4	1	4
57	26	1	2	2	4	2	1	2	1	1	2	2	2	1	5	3	1	1	Chungungo	1	Project AWARE	1	4	6	1	4	4	1	2	1	1	1					1	2		1	5	1	1	5	1		4	2	5
65	23	18	1	1	5	3	1	2	2	1			3	1	3	3	3	1	Ursus Maritumus	1	Animanaturalis	1	Lobo Marino	21	7	4	11	1	4	1	1	1	1	1			1	1	Isla Dama, Cuarta Region	1	5	2	2	4	3		4	1	3
68	37	1	2	2	4	4	1	2	2	1	2	1	3	1	3	4	1	1	No sé mucho pero la mayoría de las especies que se pescan por los barcos. Merluza??	2		3	3	22	1	5	17	4	2	4		1		1			1	2		1	5	1	2	5	4		5	2	4
69	25	1	1	1	3	3	1	2	1	1	3	2	3	2	1	1	1	1	ballena azul	2		2	3	31	13	4	2	9	25	5				1			1	1	Isla grande de Atacama	2	4	1	2	2	4		4	3	3
74	26	1	1	2	3	2	1	1		2	3	1		2	1	2	1	2		2		3	3	6	0	5	0	0	0	4	1		1	1			1	2		1	5	1	2	5	4		5	4	5
76	46	1	2	2	5	5	1	2	1	1	2	1	1	1	5	3	1	1	las ballenas	1	scubachile	1	7	1	22	5	4	10	2	5	1			1			1	1	Juan Fernandez	1	4	1	1	5	1		5	0	3
77	35	1	1	2	4	2	1	2	1	2			3	2	2	2	1	1	Ballenas, tortugas, coral	2		3	0	1	7	5	10	19	3	5	1	1	1	1	1	la ignorancia del hombre	1	2		1	5	1	2	1	4		5	1	3
78	32	1	2	2	3	1	1	2	2	1	2	3	2	2	1	2	1	1	Manati	2		3	peces de roca	22		5	9	1	26	5		1					1	2		1	5	1	2	4	4		4	1	3
79	24	6	2	1	3	2	1	1	3	1		2		1	3	1	1	1	Actinia naranja	2		3	7	15	21	4	3	8	19	4	1						1	2		1	5	1	2	3	2	luchar contra las corrientes; acceso a traves de roquerios con peligro de caidas, ingresar a sectores donde los pescadores tienen fama de proteger de manera violenta su territorio; sectores sucios o con gran cantidad de chatarra y materiales peligrosos con bordes filosos como tambores de aceite partidos, etc.	5	3	4
81	28	1	2	2	3	1	1	2	2	1			3	2	1	2	3	1	Tortuga Marina	2		2	7	1	22	3	9	6	1	3				1			1	2		2	5	2	2	1	4		4	1	4
83	21	2	2	1	3	1	1	1	2	1			3	1	4	1	1	1	loco, ballenas	2		3	0			3	19	3	21	3		1	1	1	1	destruccion capa de ozono	1	2		2	5	1	2	1	4	he conocido casos en que si han tenido problemas para bucear por parte de mi instrucctor	5	2	0
84	22	2	2	1	3	1	1	1	1	1	2	2	2	1	2	1	1	1	Merluccius gayi	1	GUEDEQ (Grupo Ecologico en defenza de la Quebrada)	1	10	6		3	1	8	9	4	1	1					1	1	Montemar, en la facultad de ciencias del mar de la U de valpo	1	5	1	1	1	4		3	4	5
85	28	1	2	1	3	3	1	2	1	3		2		2	3	3	4	1	varias especies de Rapa Nui	2		1	16	delfines, ballenas	12	4	4	7		4					1	Contaminacion, sobrepesca, destruccion de habitat	1	1	AMCP-MU Isla Grande de Atacama	1	3	1	1	3	2	El tema de ir a la gobernacion maritima para informar de una inmersion es un tramite engorrozo	4	3	2
92	27	2	1	2	3	2	1	1	2	1	3			1	2	2	3	1	Tortuga marina Chelonia mydas	1	Greenpeace	1	4	18	39	4	4	9	2	3	1	1	1	1			1	1	Reserva Nacional Pingüino Humboldt	1	4	1	1	3	1	Normalmente los pescadores no permiten el acceso a sus áreas de manejo, especialmente para campeonatos.	5	2	0
93	26	2	2	5	3	3	1	2	2	1		3		2	2	2	5	1	La vieja, el loco, escualos, actinias	2		1	6	8	1	5	10	14	2	4	1	1	1	1	1	Mala administración, leyes que no se cumplen, etc	1	1	Isla Chañaral	1	4	2	1	4	2		4	3	2
94	26	21	2	2	3	3	1	1	1	1	2	1	3	1	2	1	1	1		1	codeff	1	6	8	7	4	14	10	4	3		1		1			1	2		2	3	1	1	5	3		4	1	2
95	45	2	2	2	5	2	1	1	3	3		2		1	3	2	1	1	loco	2		3	3	8	7	5	21	13	8	5		1		1			1	1	Isla Damas	1	4	1	1	4	1		5	2	3
96	41	1	2	5	3	5	1	2	1	2	3			1	1	2	3	1	Ballena	1	Greenpeace	1	7	4	8	5	9	24	28	5	1		1				1	1	Quintay	2	5	2	1	2	2		4	1	4
103	41	1	1	2	3	2	1	2	3	2		1		2	3	2	1	2		2		4	0			3	0			3		1					1	1	Punta Choros, humbolt	2	4	1	2	1	4		5	1	5
104	27	22	2	1	4	4	1	2	2	1		3		2	5	3	1	1	Chungungo	2		1	7	4	Nudibranquios	3	4	2	0	4					1	Es el conjunto de todas las alternativas antes propuestas e incluso la sobre explotacion de areas para buceo deportivo	1	2		1	4	1	1	5	3		5	2	4
105	46	1	2	2	3	4	1	2	1	1	2	2	2	2	1	2	3	1	chungungos, pinguino de humbolt , ballenas, locos	2		3	8	6	4	5	7	5	13	5		1					1	1	borde costero Viña a Con Con V Region , EL Morro Bahia Inglesa, III Region	1	5	1	2	3	4		5	0	3
106	26	2	2	2	3	2	1	2		1	2	3		1	4	3	1	1	Delfín Nariz de Botella	2		4	25	14		4	8	7		4				1			1	1	Isla Damas	1	3	1	2	3	4		4	1	4
108	45	1	2	2	5	4	1	2	1	2	1	3	3	2	4	2	1	1	Corvina	2		3	26	3	7	5	10	28		5		1		1			1	1	Frnacisco Coloane,Isla Grande Atacama, Mapu Lahual	2	5	1	2	5	1	La MAfia de los Pescadores Artesanales y la poca facilidad que hay para bucear en general	5	1	4
109	36	1	2	2	5	3	1	2	3	1	2			1	4	1	1	1	Tortuga	1	Cuna/Orfanato de lobos de mar Pietersburen en holanda (http://www.zeehondencreche.nl/home/index.htm)	1	Lobos de mar	2	21	3	4	9	11	2			1				1	1	Algunos sitios en Isla de Pascua	1	5	1	2	4	4		5	1	4
110	42	1	1	2	3	4	1	2	2	1	3			1	2	2	3	1	ballena jorobada	1	Greenpeace	4	7	1	6	4	4	8	10	4	1						1	2		1	5	1	2	4	4		5	2	3
111	33	1	2	2	4	3	1	2		1	2	3		1	5	2	1	2		2		3	4	6	3	5	4	10		3		1		1			1	1	Norte de Chile, zona de Bahia Inglesa	1	4	1	1	5	2	Los pescadores a veces se oponen a la realizacion de buceo scuba (recreativo) dentro de la zona de manejo	5	3	4
114	30	2	2	5	4	1	1	2	1	1	2	3	2	1	2	3	1	1	Con el status quo y la pollucion y la explotacion del mar casi todo la vida submarina es en un estadio "fragile". Yo creo la mas classico especie son los ballenas.	2		3	0	0	0	3	0	0	0	3	1	1	1	1	1	Factor Humano en general	1	1	http://www.ecim.cl/conservation_esp.htm	1	5	1	2	3	4		5	0	4
116	26	1	1	2	3	4	1	2	2	1	2	2	3	1	4	2	1	1	Lontra felina (Chungungo)	1	green peace, patagonia sin represas	1	16	6	27	5	7	10	2	4				1			1	1	area marina costera protegida de multiples usos isla grande de atacama	2	3	1	1	3	2		4	1	2
117	29	1	2	2	3	2	1	2	1	2			3	2	3	2	1	1	ballenas	2		4	7	1	6	4	4	9	10	4	1	1	1				1	1	Punta de Choros	1	4	1	2	1	3		4	1	5
118	25	1	2	1	4	4	1	1	1	3		2		1	5	3	1	2		2		1	25	6	33	4	4	10	30	3		1					1	1	las cruces	1	4	1	1	5	2		3	3	3
121	36	1	2	2	3	3	1	2	3	3	2	2	2	1	5	4	1	1	ballena azul	2		1	4	1	21	4	11	7	8	4	1	1		1			1	2		1	4	1	2	3	3		4	1	5
124	26	1	2	2	4	4	1	2	2	1	1	1	2	2	4	3	1	1	Chungungo	1	Chinchimen	1	6	19	22	4	4	13	2	4		1		1			1	1	Carlos III	1	4	1	1	5	2		4	1	3
127	28	1	2	5	4	3	1	2	1	2		3		1	4	3	1	1	ballenas, locos,	2		1	4	6	21	3	2	1	11	3		1					1	1	una en el sur, para ballenas	1	5	1	1	5	3		5	1	5
129	35	25	1	2	4	2	1	2	1	2	3	2	1	1	1	2	1	1	los manatíes, las ballenas azules	1	ACOREMA en Perú	1	7	1	4	4	9	2	1	4	1						1	1	Isla Damas	1	5	1	1	4	4		4	3	4
130	24	1	1	2	3	1	1	2	2	1			3	2	1	1	4	1	La ballena azul	2		4	0	0	0	3	0	0		3					1	Aquí Mane tienes que quitarle la opción porfavor conteste antes de proseguir!!!	1	2		1	5	1	2	1	4		5	1	2
134	21	6	2	1	3	2	1	1	3	3	2	2	1	1	5	1	1	1	Loco	2		1	17	6	5	5	11	3	1	4	1	1		1			1	1	Isla Damas	1	5	1	1	3	4		3	1	2
135	40	1	2	2	3	4	1	2	3	1		2		2	4	2	1	1	Pinguino humbold y ballenas	2		3	3	17	24	5	2	13	11	5	1	1	1	1			1	1	Punta Choros y Chañaral en la zona central	1	4	1	2	5	2		3	1	4
136	40	2	2	2	4	4	1	2	1	1	2	1	1	2	1	3	2	2		2		1	3	32	40	4	7	22	27	4		1	1	1			1	1	los molles, quintay	1	5	3	2	5	4		4	2	2
6	47	3	2	2	4	4	2	2	1	1	2	2	2	2	1	4	4	1	locos,ostiones	2		2	5	21	16	4	5	13	8	5				1			1	1	ceca de la Esmeralda	1	5	1	1	3	4		5	4	5
37	19	14	2	1	2	2	2	1	2	1	3	1	2	1	4	1	1	1	Actynia Naranja, Loco, Erizo Rojo.	2		1	6	8	15	4	8	8	1	4	1						1	2		1	5	1	2	3	4		3	1	5
44	31	2	2	2	3	2	2	2	1			3	2	2	5	4	1	2		2		2	0	0	0	4	0	0	0	4	1	1	1	1			1	2		1	4	1	1	1	3		3	2	4
47	46	1	2	2	4	5	2	1	1	2	1	1	2	2	5	4	1	1	vieja	1	green peace	1	6	7	2	5	7			5		1					1	2		1	5	1	1	5	1		5	3	3
52	29	6	2	2	5	3	2	2	1	1	2	1	1	1	4	4	1	1	las ballenas	2		3	17	2	36	5	8	2	0	4	1	1	1				1	2		1	5	1	1	3	4		5	1	3
64	50	1	1	2	4	3	2	2	3	1		2		2	4	3	1	1	ballenas, delfines, etc	1	greenpeace	3	0			4	4	0	2	4	1		1	1			2	1	al sur de chile, las ballenas; punta choros	1	3	2	2	3	4		4	1	4
66	37	2	2	2	4	3	2	2	1	1	1	1	1	1	4	4	1	2		1	PADI	3	3	17	21	4	7	9	2	3		1					2	2		1	5	2	1	4	2		5	2	4
70	39	2	2	2	3	4	2	2	2	3	1			1	5	4	1	1	Ballenas	2		3	5	36	21	4	3	1	28	3	1						2	1	en el area de Chiloe, para las ballenas	1	5	2	2	1	4		3	0	4
72	33	1	2	2	4	4	2	2		3	2	1		1	5	4	1	1	TIBURON BLANCO	2		1	5	3	6	4	9	7	11	4	1		1	1			1	1	Punta de Choros	1	4	1	1	5	4	Las areas de manejo, no son zonas de buceo prohidas para bucear deportivamente	3	1	4
86	37	2	2	2	4	5	2	2	1	1	3	2	3	1	1	1	1	2		2		4	9	0	0	4	0	0	0	4	1	1		1			1	1	Isla Juan Fernandez	1	4	1	2	1	3		5	2	3
89	22	2	2	1	3	4	2	1	1	2			3	1	5	1	1	1	Oso polar	2		1	6	3	8	5	4	11	8	5	1	1		1			1	1	Pingüino de humbolt	2	5	1	1	5	1	Problemas con los pescadores que aseguran "que se va a robar locos"	3	4	5
97	38	14	2	5	4	4	2	1	3	1	1			1	3	1	1	1	Loco	2		1	8			4	10	3		4	1	1					2	2		1	4	2	2	3	2		5	4	4
98	22	14	2	1	3	2	2	2	2	1	3	1	2	1	3	3	1	1	Ballena	2		3	0	0	0	3	0	0	0	3			1				1	2		1	5	2	2	1	4		3	1	3
101	27	1	2	2	4	2	2	2	1	2		3		2	4	3	3	2		2		2	6	3	30	4	9	0		4	1	1	1				1	2		3	5	1	2	3	2		4	2	4
112	30	2	2	2	3	2	2	2	2	1	2	1	3	2	2	2	3	1	Lobo Fino	2		1	6	8	30	4	8	4	20	3				1			1	1	Montemar	3	1	1	1	5	4		3	4	4
120	42	1	2	2	3	5	2	2	1	1	1	1	1	1	3	3	1	2		2		3	27	6	4	5	4	2	1	4	1	1		1			1	1	Resrva Isla Damas (Reserva Nacional Pingûino de Humboldt	1	5	1	2	5	1		4	3	4
125	58	1	1	2	4	2	2	2	1	2		3		1	5	2	1	2		2		3	4	1	5	3	4			3	1						1	1	Punta de Choros	1	2	1	2	4	4		5	2	4
126	30	1	2	2	5	2	2	2		1	3	2		2	4	3	1	1	nutria marina tambien la conosco con el nombre de chungungo	2		3	18	2	4	5	3			4			1	1			1	1	Punta de choros	1	5	1	2	5	4		3	1	4
132	21	2	2	1	3	2	2	1	1	3		2		1	5	2	1	1	Loco	2		1	4	6	27	4	8	3	1	5		1	1		1	A la sobre explotacion no tanto de peces, si no también de su fuente de alimento, jaibas, locos, lapas, erizos, picorocos, y la sobre abundancia del erizo negro que depreda las praderas de algas, dejando las piedras inerte, sin ningun tipo de vida ademas de los mismo erizos	1	1	Morro de Caldera	1	4	1	1	4	2	Cuando he ido a bucear, ya sea recreativamente o a practicar la pesca submarina que no atenta contra las especies que estan protegidas en un área de manejo, los pescadores me han sacado a insultos, amenazas, casi llegando a los golpes, y en una oportunidad fuimos con un amigo a bucear al área de manejo de ventanas, y dejamos el auto estacionado cerca de la ventana, cuando volvimos estaban los neu…	5	4	4
4	27	2	2	2	3	3	3	1	2	1		3		2	2	1	2	1	Langosta, Merluza	2		1	3	6	19	4	0	7		4	1	1					1	1	Isla Damas	1	4	1	2	3	4		5	4	4
16	21	1	2	1	3	2	3	1	1	1	3	3	3	2	4	1	1	2		2		1	10	15	15	3	3	26	11	3				1		sobre pesca industrial	5	1	isla damas	4	5	2	1	3	1	los pescadores llaman a carabineros provocando q nos lleven presos	5	5	3
17	21	1	2	1	2	3	3	1	1	2		3		2	5	2	1	2		2		1	6	4	19	3	4	14	11	3					1	destruccion de habitat + sobrepesca, aunque todas ne conjunto afectan..	1	1	isla choros-damas	1	4	4	1	3	1	problemas al entrar en areas de manejo,, las que casi ocupan todas las costas ahora... amenasas de golpisas y varias +...	3	3	5
19	210	6	2	1	2	2	3	1	1	2		3		1	4	1	1	1	Abalones	2		3	6	8	7	5	0	6	24	5		1					1	1	Al norte de Papudo	2	5	1	1	5	1	Frcuentemente discuto con pescadores que se "apoderan" de ciertas caletas. Prohibiendo totalmente el acceso a éstas.	5	5	4
30	51	11	2	2	2	5	3	2	1	2	3			1	3	1	2	1	Machas	1	Consejo Ecológico Comuna de Puchuncaví	1	6	7	8	4	13	28	6	2	1						1	2		1	3	3	1	5	4	Pertenezco a un Sincidato de Pescadores, me permite con regularidad en cada una de las actividades	5	1	5
53	24	6	2	1	3	3	3	1	2	1		3		1	5	2	1	1	el pez acha pero ese es del norte, aunque 1 vez vi aca, pinguino de humboldt	2		1	4	6	27	4	1	7	4	4	1	1		1		no respeto de las areas de manejo tanto por los mismos buzos de las caletas propietarias asi como por los buzos furtivos. para mi es muy sana la existencia de areas de manejo, pero que sean respetadas	1	1	santuario de la naturaleza en el morro de caldera	2	5	1	1	3	2	las formas de dialogo con los pescadores son arcaicas pero eso es algo de acervo cultural. creo que falta mejor informacion para los pescadores sobre lo que se puede y no se puede hace dentro de un area y tambien mucha pero muuuuucha fiscalizacion ya que en muchas caletas por ejemplo horcon y maitencillo los pescadores explotan los recursos de pescado de roca de sus areas impunemente, pero cuando…	4	4	3
80	16	2	2	1	2	2	3	1	3	1		2		1	4	2	1	1	ballena azul	2		1	6	19	8	4	7	1	8	3	1	1	1				1	1	quintay	1	5	1	2	3	2		4	1	3
87	23	2	2	1	3	2	3	1	1	1	2	1	2	1	5	2	1	1	los cetacios, actinia naranja?? lokos	2		1	6	7	8	4	10	4	1	3			1				1	1	isla damas	1	5	1	1	5	1	amenasado con palos remos escopetas, quitan los chingillos no respetan la bolla y pasan con su vote muy rapido	4	5	5
88	22	6	1	5	3	3	3	1	2	1	3	1	2	2	5	3	1	1	Lobo de mar endémico de Juan Fernández (de dos pelos)	1	Forjadores ambientales	1	16	3	8	5	20	27	10	4					1	Calentamiento global	1	1	Punta Choros	1	4	1	1	5	1	Hasta me llevaron presa en el área de manejo de Laguna Verde, aún cuando no extraje recursos bentónicos	3	2	4
90	27	1	2	2	3	4	3	1	2	1		3		2	5	2	1	1	ballenas	2		3	6	7	8	5	13	28	6	2	1	1	1	1			1	1	Caleta del Quisco	2	5	1	1	3	4		5	5	2
91	46	14	2	2	3	2	3	2		1	2	3		1	4	3	1	1	MANTARRAYA	2		3	7	2	21	4	14	11	9	5		1	1				1	1	SOLO ÁREAS DE MANEJO	2	5	1	1	3	2	Solo mencionar el privilegio mal entendido, por los pescadores artesanales, sobre las áreas de manejo.	4	3	4
99	22	2	2	1	2	2	3	1	2	1		3		1	5	1	1	1	Loco	2		1	4	6	5	4	2	8	26	4				1		Habria puesto todas las anteriores	1	1	El morro de Caldera, que no es respetado	1	5	1	1	3	1		4	2	4
107	38	14	2	2	5	3	3	2	1	1	2	3	2	1	4	3	1	1	locos, lapas, nutrias,tortugas, ballenas,	2		1	22	3	7	5	13	28	24	5		1				perdon x este comentario, pero estoy seguro que los pescadores artesanales son depredadores sin causa, depredan para compra licor	1	2	verdaderamente protegida NO EXISTE, x q hasta en las reservas de la armada de saquean los locos	1	2	1	1	4	1	los mafiosos pescadores, se sienten dueños del mar, y no dejan bucear para que nadie se entere de los apozamientos y robos que se hacen entre ellos mismos. en el dia cuidan que nadie saque nada y de noche ellos se roban. es un error gigantesco las areas de manejo, por que depredan el resto del mar que (los lugares que no son reserva) y los llevan para ser apozados en estas zonas que solo son su d…	3	3	4
115	31	24	2	2	5	2	3	1	2	1			3	2	3	1	1	1	locos , lapas , chungungo	1	greenpeace	1	8	7	0	4	8	13	28	5	1	1		1			1	1	las zonas de manejo que tienen las caletas de pescadores en papudo ventana y quintero	2	4	1	2	3	3	fue en las salinas de pullalli pero al combersar con la persona encargada y explicarle que solo praticaba cazasubmarina me autorizo claro que cuando sali del agua reviso mi chingillo	4	1	4
131	30	1	2	2	4	4	3	1	2	1	3	2	2	1	5	2	1	1	Cgungungo (lontra felina)	1	Chinchimen, Codeff, Ecosistemas	1	21	2	6	4	6	13	27	4	1	1	1	1	1	Alteración de humedales costeros, actividades industriales costeras	1	1	Caldera	1	5	1	1	5	2	Los pescadores son muy celosos de sus espacios. Debiere de regularse la caza en áreas protegidas	3	3	5
133	789	0	2	1	1	4	3	2		1				2	1	3	4	2		1		3	0			4	0			5					1		3	2		3	3	3	2	1	3		4	4	4
5	55	1	2	2	4	3	4	2	1	1		1		2	3	2	1	1	Ballenas	1	Greenpeace	3	4	7	2	4	4	10	2	3		1					1	1	Reserva pingüino de Humbolt	1	4	1	2	4	4		5	1	3
11	38	4	2	2	3	5	4	2	2	1	3	1	2	2	5	3	1	1	ballena azul	2		1	8	19	6	4	2	10	4	4	1		1				1	1	mapu lahual	1	3	1	1	5	3		5	2	4
21	55	2	2	2	4	3	4	2	1	1	2	1	1	1	5	3	1	1	Ballenas	2		1	7	lobos	3	2	4	4	11	2				1			1	2		2	2	1	1	5	3	En Papudo, por no hablar con los pescadores	5	1	4
22	25	1	1	1	3	2	4	2	1	1	2	3	3	1	4	3	1	1	Nutrias, cetaceos en general, lobo fino de Juan Fernandez	2		1	11	12	10	3	4	7	9	3			1				1	1	Pinguino de Humboldt	1	5	1	1	5	3		5	2	5
29	24	10	2	1	3	4	4	1	2	1		3		2	4	1	1	1	chungungo	2		1	2	7	8	5	12	8	9	4	1	1		1			2	1	las cruces, ECIM	1	4	1	1	4	2		4	3	4
39	35	1	2	2	5	4	4	2	3	1	2	3	2	1	5	2	1	1	flra y fauna completa de la caleta de ventanas	2		2	0			5	0			5	1	1		1			1	2		1	5	1	2	5	1	Los pescadores de ventana piensan que el mar es de ellos, y que los buzos deportivos para bucear deben pagarles	4	1	5
58	21	1	2	1	3	2	4	2		1		2	3	2	4	3	1	1	Ballenas en general	2		1	2	12	21	3	4	13	2	3				1			1	1	Quintay	1	5	1	1	1	4		5	1	4
60	59	1	2	2	4	5	4	2	1	2			3	2	4	3	3	1	Acha, San Pedro, Pejeperro, Vieja Negra, Erizos, Lapas, Caracoles, Locos Huirales en General,...	2		1	0	0	0	5	4	14	0	5				1		Extracción hasta extinción de todo tipo de huiros, para empresas probablemente japonesas de cosméticos	1	1	Punta Choros	3	5	2	1	4	3	Arbitrariedad del Alcalde de Mar por discrepancia en preferencias de arriendo de bote...(Problema Administrativo)	5	1	5
61	38	1	2	2	3	5	4	2	1	2	3	2	3	2	5	2	1	1	loco	2		1	21	2	18	4	10	2	11	4			1				1	1	Punta Choro	3	4	1	2	5	4		4	2	4
62	23	8	1	1	3	3	4	2	2	1		3		2	4	3	1	1	El acha El Pulpo La macha	1	Mar en Sepia, fotografía submarina, Chile	1	0			5	16	7	4	4		1		1			1	1	La rinconada, Golfo de corcovado	3	4	1	1	4	4		5	2	4
63	31	9	2	5	3	4	4	2	1	1	1	2	1	1	5	2	1	1	acha, (Medialuna ancietae), San pedro (Norte de Chile),	1	WWW.CHINCHIMEN.ORG, WWW.MARENSEPIA.COM, WWW.BALLENAZUL.ORG	1	6	30	18	5	11	7	11	2		1		1	1	Quiero referirme a los peces de roca, creo, que la cadena trófica ha perdido su equilibrio. Por un lado ya no hay alimento para estos peces, (sardinas, anchoovetas, etc) y por el otro no se ha controlado a sus depredadores, principalmente lobos de mar	1	2		1	5	1	2	5	4		5	1	5
67	28	1	2	2	4	3	4	2	2	1	2	1	3	1	3	2	2	1	Tiburon martillo	2		1	22	2	21	3	2	26	10	3		1					1	1	Isla Damas - Pta. de Choros	2	5	1	1	4	4		5	1	2
71	25	19	2	1	3	3	4	2	1	1	1	1	3	1	4	2	1	1	Lenguado creo	1	PADI	1	8	7	6	2	18	13	8	2	1	1	1				1	2		1	4	2	1	4	2		5	4	4
73	45	1	2	2	5	2	4	2	1	1			1	1	3	2	1	1	PEJE PERRO	1	GEF MARINO	1	DELFINES	1	18	4	9	4	3	4	1	1		1			1	1	FRANCISCO COLOANE	1	1	1	1	4	4		4	2	3
82	25	1	2	2	3	2	4	2	1	1	2	1	1	2	2	3	4	1	lontra felina	1	chinchimen.org	1	24	22	21	2	4	7	10	1	1	1		1			1	2		1	4	1	2	1	4		3	2	3
102	36	1	2	2	4	2	4	1	2	1		3		1	5	2	1	1	Torutugas marinas	2		1	6	8	11	5	4	10	9	4				1			1	1	Punta choros	1	4	1	1	4	2	Torpederas, fui amenazado con remos y arrastrado por la boya con el bote.	4	1	4
113	31	23	2	2	5	2	4	2	1	1	1	1	1	1	5	4	1	1	Tiburon ballena, ballenas	2	Quiero pertenecer a todos los posibles	1	3	6	4	4	4	13	9	5					1	Desconozco pero hay menos especies cada vez, creo que se depredan entre ellos	1	2		1	5	1	2	5	4	Todas las caletas de chile son area de manejo hasta donde se y en ninguna se respeta, lo juro.	5	3	5
128	41	1	2	2	4	4	4	2	3	1	3	2	2	1	5	4	1	1	tiburones	2		1	18	1	4	4	4	9	1	3	1	1	1	1		pienso que todos los factores influyen en mayor o menor medida a la reduccion de muchas especies	1	1	punta de choros	1	4	1	2	5	2		4	1	4
12	36	1	2	2	4	5	5	2	3	3	3	3	3	1	5	2	1	1	ballenas	2		1	3	6	33	5	4	10	27	4		1			1	mala politica gubernamental	1	1	islas choros	3	5	1	1	4	1	los pescadores, son muy ingnorantes respecto a sus derechos y deberes	3	3	3
10	25	1	1	2	5	1	5	2	1	2			3	2	1	3	4	2		2		4	5	camarones de las rocas	22	5	11	9	6	4	1	1	1	1			1	1	reserva nacional pinguinos de humboldt	1	5	1	2	4	4		3	1	4
28	23	9	1	1	3	2	5	2	2	1	2	2	2	1	4	2	1	1	dentro de la zona: nutrias marinas, san pedro, pez luna, etc. la caza es muy constante	2		1	9	7	8	5	7	4	9	4	1	1	1	1	1	extracción de estructuradores biologicos como las macroalgas	1	1	la reserva nacional de pan de azucar III región	4	5	2	1	3	3	si, los problemas son frecuentemente por que se cree que el buceo sera para robar recursos mietras que la actividad es solo de concientizar una verdadera pradera ecologica que por lo visto ya quedan muy pocas virgenes.	3	2	3
32	32	5	2	2	4	4	5	2	3	1	2			2	3	2	1	1	Varias. por ejemplo ballena azul (Balaenoptera musculus)	2		3	4	6	18	5	14	14	1	3		1				La pesca con arpon es una causa grave de la disminucion de las especies de peces	1	1	Al sur de bahia inglesa y la punta choros	2	4	1	1	5	4	siempre pido permiso a alguna persona de la directiva de la agrupacion de pescadores y nunca me lo han negado	3	3	3
35	28	2	2	1	3	3	5	2		1	3	2		1	5	3	1	1	Concholepas concholepas loco, ballenas,	2		3	6	3	8	5	7	5	13	2	1	1		1	1	Caza submarina "deportiva"	1	1	Montemar, Isla Dama, Isla Choro, Juan Fernandez	1	5	2	1	4	1		4	3	3
59	29	8	2	5	3	2	5	2	1	2	3	2	3	1	2	2	2	1	Chungungo. Lontra felina	2		1	5	3	21	4	15	16	8	3					1	No cambiaron	1	1	Reserva Costera Valdiviana	1	5	2	1	3	2	Hay que pedir permiso en la AMERB y es burocratico. Al final si no se conoce a alguien no lo permiten	5	2	5
75	25	1	2	1	3	1	5	2	1	2		3		2	3	1	1	2	el Lobo de Juan Fernandez	2		3	2	7	15	3	7	13	8	3		1		1			1	1	ECIM	2	5	1	2	4	2		4	1	3
100	47	14	2	2	3	3	5	2	3	1	2			1	5	2	1	2		2		1	3	1	8	4	10	4	9	3		1					1	1	Isla Damas	1	5	1	2	4	1	Prepotencia, abuso, maltrato, amenazas	4	2	4
119	31	1	2	2	3	4	5	2		2		1		1	5	3	1	1	chungungo	1	greenpeace, project aware	1	2	5	0	4	4	9	22	2			1				2	1	reserva marina punta choros	1	5	1	1	5	2	pichidangui, tongoy.	5	1	3
122	32	1	1	2	3	4	5	2	1	1	2	1	3	1	5	3	1	1	loco, erizo, delfin nariz de botella, ballena minke	1	Green Peace, Movimiento en defensa del Medio ambiente pers. juridica Nº199	1	4	1	5	5	4	10	2	4	1	1	1	1			1	1	area protegida de "Atacama", Reserva nacional de Pinguino de Humboldt	1	4	1	2	4	3		5	1	5
123	28	1	2	2	2	4	5	2	3	1			2	1	5	3	1	1	Chungungo-Nutria de mar	2		1	27	4	22	4	10	2	17	3	1	1		1			1	1	Pinguino de Humbolt	1	4	1	1	5	2		4	2	3
Persona	Open-Ended Response	Open-Ended Response	Response	Response	Response	Response	Response	Response	Que el agua sea cristalina y exista una buena visibilidad -	Que albergue una gran diversidad de flora y fauna marina -	Que tenga algún atractivo arqueológico/histórico/turístico -	Que tenga atractivos geomorfológicos (cuevas, paredes) -	Que de seguro observe mamíferos marinos en el buceo -	Response	Response	Response	Response	Response	Si su respuesta es afirmativa porfavor mencione la primera que se le venga a la mente	Response	Cuál	Response	1ª	2ª	3ª	Response	1ª	2ª	3ª	Response	Contaminación	Sobrepesca	Cambio Climático	Destrucción de habitat	Otro	Si contesto otro especifique porfavor	Response	Response	Si la respuesta es sí, mencione la primera que se le viene a la mente	Response	Response	Response	Response	Response	Response	Si quieres detallar tu experiencia, puedes hacerlo	Mientras más peces veo, es mejor el buceo	Normalmente me llevo a casa cosas que recolecto buceando	Frecuentemente buceo en los mismos sitios
																										1 Increased a lot				1 Increased a lot							1 very important	1 yes		1 conservation	1 very many times	1 strongly agree	1 yes	1 never	1 yes many times			1 strongly opposed
																										2 increased a little				2 increased a little							2 important	2 no		2 sustainable use	2 many times	2 agree	2 no	2 once	2 yes a few times			2 oppose
		City of Residence	1. female	1. student	1 basic	1 < one year	1 sport/contact with nature	1 snorkel									1 all year	1 yes		1 yes		1 yes				3 no change				3 no change							3 indifferent			3 education	3 regular	3 don’t know		3 a few times	3 once			3 neutral
		1 Santiago	2. male	2. independent	2 high school	2: 1- 4 years	2. adventure seeking / personal objectives	2 scuba						1 yes	1. very sporadically (<5 times )	1 up to 15 metres	2 spring - summer	2 no		2 no		2 no				4 decreased a little				4 decreased a little							4 medium importance			4 recreation	4 very occasionally	4 no		4 frequently	4 never			4 agree
		2 Viña del Mar		3 owner	3 undegraduate	3: 5-9 years	3 spearfishing							2 no	2 sporadically (5-11 times)	2 20 metres	3 spring-summer -autumn					3 sometimes				5 decreased a lot				5 decreased a lot							5 unimportant				5 never			5 many times				5 strongly agree
		3 Maryland, USA		4. retired	4postgraduate	4: 10-19 years	4 underwater photography								3 regular (12-23 times)	3 30 metres	4 summer					4 more or less
		4 Puerto Montt		5 other	5 technical	5: > 20 years	5 other								4 Frequently (24-48 times)	4 40 metres	5 winter							Fish species (Spanish names)				Invertebrates (spanish names)
		5 Coquimbo												1 si	5 Very frequently (>48 times)									1 Castañeta				1 Camarón de roca
		6 Valparaiso												2 no										2 Pintaroja				2 Esponja
		7 Quinteros																						3 Lenguado				3 Cangrejo
		8 Valdivia																						4 Pejeperro				4 Nudibranquio
		9 Iquique																						5 Congrio				5 Ostión
		10 El Quisco																						6 Vieja				6 Erizo
		11 Ventanas																						7 Bilagay				7 Pulpo
		12 Lebu																						8 Rollizo				8 Jaiba
		13 Montreal, Canada																						9 Reineta				9 Estrella de mar
		14 Quilpué																						10 Torito				10 Actinia
		15 Horcón																						11 doncellita				11 Medusa
		16 Villa Alemana																						12 borrachilla				12 Planarias
		17 Punta Arenas																						13 Sierra				13 Loco
		18 Barcelona, España																						14 Morena (?)				14 Crustaceos en general
		19 Talcahuano																						15 Jerguilla				15 Poliquetos
		20 Quillota																						16 Pez Luna				16 Ofiuroideos
		21 Aysén																						17 Tollo				17 Coral
		22 Londres, Inglaterra																						18 Trombollito				18 Chorito
		23 Utila, Honduras																						19 Cabrilla				19 Sol de Mar
		24 Los Andes																						20 Pez Piedra(?)				20 Equinodermos en general
		25 La Unión																						21 Raya				21 Cangrejo ermitaño
																								22 Jurel				22 Jibia
																								23 Castañeta				23 Langosta
																								24 Lisa				24 Caracol
																								25 Vidriola				25 Chitón
																								26 Luneta(?)				26 Picorocos
																								27 Palometa				27 Pepino ed mar
																								28 Sargo (?)				28 Lapa
																								29 Mero (?)				29 Gastrópodos
																								30 Blanquillo
																								31 Corvina
																								32 Anguila
																								33 Apañado
																								34 Pez Espada
																								35 Pejesapo
																								36 Reineta
																								37 Cabinza
																								38 Chancharro
																								39 Pez Chancho
																								40 Atún
[truncated: 43 more columns]
